# Supplementary material for: Genome-wide analysis and expression profiling of glyoxalase gene families in oat (Avena sativa) indicate their responses to abiotic stress during seed germination
Source: Front Plant Sci. 2023 Jun 15;14:1215084. doi: 10.3389/fpls.2023.1215084 (PMC10308377; doi:10.3389/fpls.2023.1215084)
Supplement: Supplementary file 4 [file Table_4.xlsx]

## Sheet: Sheet1
Supplementary Table 4. The relative expression level data of glyoxalase genes during oat seed germination under stress conditions.
Gene name	Treatment	0 h	6 h	12 h	24 h	36 h	72 h
AsGLX1-1A1	CK	1	1.87	0.435	0.26	0.31	0.929
AsGLX1-1A1	CK	1.087	1.369	0.285	0.208	0.514	0.666
AsGLX1-1A1	CK	0.92	1.408	0.356	0.318	0.511	0.776
AsGLX1-1A1	Cold	0.799	1.853	0.609	1.165	0.931	2.745
AsGLX1-1A1	Cold	1.186	0.607	0.626	0.865	1.019	2.597
AsGLX1-1A1	Cold	1.055	1.569	0.689	0.688	1.263	2.983
AsGLX1-1A1	PEG	0.881	1.149	0.353	0.975	0.66	1.28
AsGLX1-1A1	PEG	0.984	1.102	0.281	1.023	0.92	1.491
AsGLX1-1A1	PEG	1.154	1.464	0.279	0.929	0.697	1.195
AsGLX1-1A1	Salt	0.937	1.149	0.576	0.71	0.927	2.066
AsGLX1-1A1	Salt	1.055	0.877	0.333	0.918	1.117	1.849
AsGLX1-1A1	Salt	1.012	0.737	0.367	0.887	1.064	2.921
AsGLX1-1A1	Ageing	0.433	0.28	0.169	0.074	0.245	0.608
AsGLX1-1A1	Ageing	0.316	0.317	0.214	0.125	0.266	0.626
AsGLX1-1A1	Ageing	0.234	0.275	0.254	0.067	0.186	0.848
AsGLX1-1A1	MG	0.744	1.526	0.505	0.707	0.777	3.325
AsGLX1-1A1	MG	0.961	1.021	0.364	0.521	0.799	4.18
AsGLX1-1A1	MG	1.398	0.871	0.328	0.521	0.746	3.348
AsGLX1-7A	CK	1.159	0.203	0.066	0.142	0.152	0.177
AsGLX1-7A	CK	0.786	0.199	0.04	0.088	0.115	0.206
AsGLX1-7A	CK	1.097	0.206	0.038	0.088	0.126	0.158
AsGLX1-7A	Cold	0.853	1.026	0.45	0.158	0.163	0.449
AsGLX1-7A	Cold	1.102	0.746	0.271	0.122	0.157	0.468
AsGLX1-7A	Cold	1.064	0.869	0.264	0.11	0.174	0.588
AsGLX1-7A	PEG	1	0.404	0.294	0.401	0.412	0.71
AsGLX1-7A	PEG	1.035	0.322	0.272	0.335	0.308	0.677
AsGLX1-7A	PEG	0.966	0.416	0.202	0.286	0.426	0.72
AsGLX1-7A	Salt	0.887	0.31	0.126	0.138	0.182	0.354
AsGLX1-7A	Salt	1.107	0.321	0.091	0.193	0.211	0.349
AsGLX1-7A	Salt	1.019	0.279	0.081	0.133	0.16	0.287
AsGLX1-7A	Ageing	0.63	0.556	0.131	0.019	0.034	0.232
AsGLX1-7A	Ageing	0.59	0.568	0.117	0.02	0.04	0.2
AsGLX1-7A	Ageing	0.7	0.445	0.105	0.023	0.025	0.268
AsGLX1-7A	MG	0.735	0.472	0.079	0.154	0.375	0.537
AsGLX1-7A	MG	1.263	0.414	0.103	0.17	0.311	0.584
AsGLX1-7A	MG	1.077	0.71	0.07	0.122	0.29	0.501
AsGLX1-3D2	CK	0.837145	0.164743	0.04119	0.030302	0.014339	0.004709
AsGLX1-3D2	CK	0.938982	0.174115	0.036625	0.023285	0.023384	0.006871
AsGLX1-3D2	CK	1.27216	0.197091	0.0364	0.022211	0.014429	0.007038
AsGLX1-3D2	Cold	1.03831	0.344979	0.093009	0.03044	0.044635	0.003936
AsGLX1-3D2	Cold	1.04729	0.254612	0.063613	0.022893	0.047487	0.004973
AsGLX1-3D2	Cold	0.919619	0.364448	0.095469	0.032349	0.047544	0.004449
AsGLX1-3D2	PEG	0.833334	0.524785	0.146378	0.141108	0.079964	0.086265
AsGLX1-3D2	PEG	0.9385	0.375315	0.097459	0.105813	0.105741	0.118978
AsGLX1-3D2	PEG	1.27864	0.458744	0.104761	0.124555	0.114998	0.085531
AsGLX1-3D2	Salt	1.18992	0.362957	0.082012	0.092125	0.082255	0.019636
AsGLX1-3D2	Salt	0.883141	0.217288	0.076446	0.086191	0.119243	0.026101
AsGLX1-3D2	Salt	0.951593	0.230005	0.093581	0.115739	0.123494	0.034348
AsGLX1-3D2	Ageing	0.735928	0.521048	0.22507	0.109167	0.028658	0.060038
AsGLX1-3D2	Ageing	0.937174	0.372782	0.170353	0.099034	0.024901	0.048738
AsGLX1-3D2	Ageing	0.568033	0.466683	0.153469	0.09671	0.021454	0.050709
AsGLX1-3D2	MG	0.904708	0.571558	0.152782	0.176398	0.106178	0.033681
AsGLX1-3D2	MG	1.11009	0.481017	0.160978	0.139254	0.105097	0.032011
AsGLX1-3D2	MG	0.995714	0.511177	0.090928	0.127291	0.111227	0.025161
AsGLX2-2D	CK	1.014	1.417	3.038	3.212	3.175	3.356
AsGLX2-2D	CK	0.986	1.35	4.327	3.564	2.615	4.132
AsGLX2-2D	CK	1	1.794	4.868	3.9	2.597	3.474
AsGLX2-2D	Cold	0.897	3.991	4.779	11.03	13.454	6.364
AsGLX2-2D	Cold	1.074	3.523	3.153	9.47	7.464	5.696
AsGLX2-2D	Cold	1.038	3.242	3.004	8.417	11.713	5.389
AsGLX2-2D	PEG	1.217	0.937	1.107	2.969	1.404	1.055
AsGLX2-2D	PEG	0.843	0.649	0.794	2.346	1.404	1.077
AsGLX2-2D	PEG	0.975	0.645	1.13	3.837	2.639	1.178
AsGLX2-2D	Salt	1.122	1.936	3.356	5.426	5.657	2.822
AsGLX2-2D	Salt	1.019	1.498	2.688	4.659	7.516	2.901
AsGLX2-2D	Salt	0.875	1.845	2.783	5.657	5.063	4.521
AsGLX2-2D	Ageing	1.064	1.566	1.753	3.081	2.597	3.828
AsGLX2-2D	Ageing	0.993	2.406	2.189	2.835	2.153	3.698
AsGLX2-2D	Ageing	0.946	1.491	2.25	5.709	2.292	4.075
AsGLX2-2D	MG	0.94	2.168	4.046	7.853	3.167	6.758
AsGLX2-2D	MG	1	1.811	3.45	4.67	3.167	7.447
AsGLX2-2D	MG	1.064	1.888	5.157	4.357	2.645	8.98
AsGLX2-3C	CK	0.975	2.245	0.396	0.356	1.782	3.219
AsGLX2-3C	CK	1.016	1.481	0.694	0.387	1.697	2.633
AsGLX2-3C	CK	1.009	1.533	0.393	0.435	1.857	3.242
AsGLX2-3C	Cold	1.112	1.17	0.578	0.833	3.49	1.896
AsGLX2-3C	Cold	0.897	1.254	0.493	0.875	2.757	1.845
AsGLX2-3C	Cold	1.002	1.033	0.574	0.905	2.434	1.91
AsGLX2-3C	PEG	0.814	1.954	2.163	1.828	2.726	1.963
AsGLX2-3C	PEG	1.225	2.261	1.95	1.569	2.292	2.104
AsGLX2-3C	PEG	1.002	2.597	2.019	1.625	2.783	2.061
AsGLX2-3C	Salt	0.827	1.157	0.311	1.901	2.462	2.184
AsGLX2-3C	Salt	1.019	1.31	0.375	1.901	2.549	1.019
AsGLX2-3C	Salt	1.186	0.818	0.416	1.566	2.329	1.372
AsGLX2-3C	Ageing	0.698	0.439	0.229	0.717	0.233	1.074
AsGLX2-3C	Ageing	0.835	0.45	0.332	1.161	0.235	1.303
AsGLX2-3C	Ageing	0.856	0.365	0.39	1.261	0.246	3.052
AsGLX2-3C	MG	1.021	1.289	0.308	1.178	3.212	5.579
AsGLX2-3C	MG	1.087	0.912	0.376	0.777	2.664	3.16
AsGLX2-3C	MG	0.901	0.783	0.328	1.062	2.24	4.925
AsGLX2-5D	CK	0.935	0.636	0.355	0.783	1.366	1.454
AsGLX2-5D	CK	1.217	0.667	0.422	0.502	0.966	1.292
AsGLX2-5D	CK	0.879	0.631	0.443	0.636	0.503	1.404
AsGLX2-5D	Cold	1.214	2.271	2.451	1.181	1.115	2.651
AsGLX2-5D	Cold	0.807	1.341	1.295	0.946	1.203	2.023
AsGLX2-5D	Cold	1.021	1.628	1.437	1.292	1.154	2.983
AsGLX2-5D	PEG	1.047	0.722	0.563	1.016	0.588	0.586
AsGLX2-5D	PEG	0.839	0.616	0.511	0.6	0.596	0.707
AsGLX2-5D	PEG	1.138	0.763	0.283	1.023	0.961	0.616
AsGLX2-5D	Salt	1.195	0.729	0.311	0.853	0.92	1.326
AsGLX2-5D	Salt	1.005	1.143	0.446	0.753	0.883	1.033
AsGLX2-5D	Salt	0.833	1.059	0.394	0.835	0.841	0.977
AsGLX2-5D	Ageing	0.405	0.531	1.226	0.617	0.492	0.814
AsGLX2-5D	Ageing	0.468	0.596	1.212	0.802	0.541	1.049
AsGLX2-5D	Ageing	0.511	0.65	0.688	0.667	0.677	1.149
AsGLX2-5D	MG	0.931	1.388	0.596	0.796	0.883	1.697
AsGLX2-5D	MG	1.019	0.955	0.385	0.646	0.779	1.369
AsGLX2-5D	MG	1.055	1.128	0.487	0.758	0.933	2.09
AsDJ-1-3D2	CK	0.919149	0.232247	0.045267	0.060033	0.125268	0.202839
AsDJ-1-3D2	CK	0.972744	0.169367	0.034198	0.092132	0.095646	0.156529
AsDJ-1-3D2	CK	1.11845	0.148577	0.041454	0.078326	0.07119	0.16
AsDJ-1-3D2	Cold	0.855931	0.230165	0.054455	0.061905	0.066566	0.036147
AsDJ-1-3D2	Cold	1.16959	0.267286	0.052391	0.07043	0.050656	0.048567
AsDJ-1-3D2	Cold	0.998917	0.310151	0.055401	0.039124	0.043948	0.078466
AsDJ-1-3D2	PEG	0.887859	0.42771	0.051132	0.097786	0.132992	0.138046
AsDJ-1-3D2	PEG	0.969607	0.430046	0.059286	0.115431	0.095324	0.128948
AsDJ-1-3D2	PEG	1.16161	0.483471	0.054081	0.109886	0.115863	0.173095
AsDJ-1-3D2	Salt	0.861141	0.268695	0.051365	0.122078	0.195934	0.125131
AsDJ-1-3D2	Salt	1.12874	0.25154	0.034694	0.0901	0.146138	0.128336
AsDJ-1-3D2	Salt	1.0288	0.295725	0.04908	0.112992	0.101048	0.137797
AsDJ-1-3D2	Ageing	0.408209	0.337839	0.106356	0.042526	0.063506	0.130514
AsDJ-1-3D2	Ageing	0.350207	0.334067	0.123146	0.038306	0.05961	0.137704
AsDJ-1-3D2	Ageing	0.513922	0.247472	0.071878	0.021997	0.080412	0.105694
AsDJ-1-3D2	MG	0.669937	0.606927	0.109753	0.258855	0.385144	0.158526
AsDJ-1-3D2	MG	0.938209	0.616929	0.097092	0.219274	0.236682	0.291709
AsDJ-1-3D2	MG	1.59099	0.605506	0.082314	0.203097	0.207099	0.219199
AsDJ-1-4C	CK	1.11	0.218	0.144	0.14	0.172	0.305
AsDJ-1-4C	CK	1.042	0.288	0.155	0.177	0.145	0.267
AsDJ-1-4C	CK	0.865	0.198	0.14	0.113	0.148	0.241
AsDJ-1-4C	Cold	1.22	0.712	0.241	0.189	0.177	0.231
AsDJ-1-4C	Cold	0.887	0.758	0.349	0.154	0.18	0.226
AsDJ-1-4C	Cold	0.924	0.607	0.27	0.17	0.151	0.198
AsDJ-1-4C	PEG	0.944	0.379	0.107	0.098	0.084	0.401
AsDJ-1-4C	PEG	1.026	0.401	0.096	0.104	0.138	0.374
AsDJ-1-4C	PEG	1.033	0.332	0.113	0.119	0.123	0.262
AsDJ-1-4C	Salt	1.115	0.278	0.142	0.108	0.155	0.214
AsDJ-1-4C	Salt	1.122	0.349	0.101	0.157	0.167	0.325
AsDJ-1-4C	Salt	0.799	0.288	0.139	0.171	0.167	0.309
AsDJ-1-4C	Ageing	0.475	0.36	0.216	0.053	0.084	0.16
AsDJ-1-4C	Ageing	0.81	0.479	0.177	0.064	0.08	0.22
AsDJ-1-4C	Ageing	0.549	0.422	0.264	0.079	0.067	0.205
AsDJ-1-4C	MG	1.069	0.508	0.118	0.167	0.264	1.295
AsDJ-1-4C	MG	0.788	0.588	0.141	0.188	0.287	0.873
AsDJ-1-4C	MG	1.186	0.689	0.133	0.18	0.252	0.675
AsDJ-1-5D	CK	1.03	0.27	0.106	0.252	0.363	0.272
AsDJ-1-5D	CK	1.038	0.291	0.103	0.183	0.368	0.332
AsDJ-1-5D	CK	0.935	0.291	0.097	0.163	0.307	0.543
AsDJ-1-5D	Cold	0.979	1.055	0.557	0.279	0.863	0.891
AsDJ-1-5D	Cold	0.933	0.97	0.645	0.243	0.863	0.995
AsDJ-1-5D	Cold	1.094	1.344	0.419	0.217	1.062	0.855
AsDJ-1-5D	PEG	1.248	2.104	1.53	0.556	0.707	0.725
AsDJ-1-5D	PEG	1	1.437	1.53	0.588	0.637	0.741
AsDJ-1-5D	PEG	0.801	1.286	1.341	0.661	0.536	0.799
AsDJ-1-5D	Salt	1.038	0.845	0.219	0.525	0.664	0.585
AsDJ-1-5D	Salt	0.922	0.645	0.22	0.432	0.62	0.667
AsDJ-1-5D	Salt	1.045	0.71	0.193	0.493	0.624	0.425
AsDJ-1-5D	Ageing	0.81	1.523	0.785	0.439	0.206	0.522
AsDJ-1-5D	Ageing	0.85	1.481	0.59	0.401	0.261	0.634
AsDJ-1-5D	Ageing	0.74	1.353	0.683	0.369	0.229	0.43
AsDJ-1-5D	MG	1.369	0.621	0.137	0.24	0.222	0.578
AsDJ-1-5D	MG	0.861	0.526	0.112	0.209	0.323	0.629
AsDJ-1-5D	MG	0.849	0.584	0.106	0.183	0.266	0.47
